# Supplementary material for: Jasmonic acid enhances thermotolerance in hybrid Pennisetum via activation of the α-linolenic acid metabolism pathway
Source: Front Plant Sci. 2026 May 26;17:1756886. doi: 10.3389/fpls.2026.1756886 (PMC13246406; doi:10.3389/fpls.2026.1756886)
Supplement: Supplementary file 2 [file Table1.xlsx]

## Sheet: Sheet1
Primer Name	Sequences（5’-3’）	Primer Name	Sequences（5’-3’）
Ppactin-F	GTATAACCGTGACGCCGACT	Ppactin-R	AGAGTCATGCTCATCTGCCG
WAT1-F	GTCGCCGCCATCTTTTTGTT	WAT1-R	GCGATTGCCATGGTGAAGAC
OPR1-F	ATGGTGCATCAAGCTCCCAA	OPR1-R	CAAGAGGCGGTGTGGAATCT
ACX4-F	GGTTCTCGCTATGTCTCGCA	ACX4-R	GACGTCCACGCCTTTCCTAA
AOS1-F	GACTTCGGCCACTACAACGA	AOS1-R	AAGGAGTCGTACCGGAGGAA
OPR11-F	CTCGGAGGCTGGAAACAACT	OPR11-R	ACCGGATCGGAGGTGTAGAA
ACX4-F	GGTTCTCGCTATGTCTCGCA	ACX4-R	GACGTCCACGCCTTTCCTAA
AOS2-F	CCTGCCACAACCTGCTTTTC	AOS2-R	TGGCCGTACTGGAACTTGAC
PLA2H3-F	ACTGCGTCCAGGCAAAGAAG	PLA2H3-R	ACCTCGTCGATCATGCACTT
LOX2.3-F	CTACGAGGCGGAGTTCAAGG	LOX2.3-R	TCTCCTTGTGGTGCTCGTTC
LOX8-F	CAAGGACCTCATCGGCAAGT	LOX8-R	TTGTCGCCTTTCCTCGTCTC
